# Supplementary material for: Diabetic retinopathy as a potential marker of Parkinson’s disease: a register-based cohort study
Source: Brain Commun. 2021 Nov 8;3(4):fcab262. doi: 10.1093/braincomms/fcab262 (PMC8599077; doi:10.1093/braincomms/fcab262)
Supplement: fcab262_Supplementary_Data [file fcab262_supplementary_data.zip]

Archive with 2 entries (2 files):
- Appendix_1.docx
- Supplementary material.docx
